# Supplementary material for: Drug repositioning of herbal compounds via a machine-learning approach
Source: BMC Bioinformatics. 2019 May 29;20(Suppl 10):247. doi: 10.1186/s12859-019-2811-8 (PMC6538545; doi:10.1186/s12859-019-2811-8)
Supplement: Supplementary file 3 — Table S3. Detailed prediction results of existing drugs. Table S4. Detailed prediction results of herbal compounds. (XLSX 15 kb) [file 12859_2019_2811_MOESM3_ESM.xlsx]

## Sheet: Table S3
DrugBank ID	Drug Name	Disease ID	OMIM disease name	UMLS ID	UMLS name	Probability
DB01200	Bromocriptine	168600	Parkinson Disease; Pd	C0030567	PD (Parkinson Disease)	0.987917
DB01200	Bromocriptine	168600	Parkinson Disease; Pd	C0030567	Parkinson Disease	0.987917
DB00810	Biperiden	104300	Alzheimer Disease; Ad	C0002395	Alzheimer's Disease	0.959
DB00620	Triamcinolone	212050	Candidiasis, Familial, 2; Candf2	C0006840	Candidiasis	0.9475
DB00860	Prednisolone	140600	Osteoarthritis Susceptibility 2; Os2	C0029408	Osteoarthritis (Degenerative polyarthritis)	0.9475
DB00959	Methylprednisolone	607850	Osteoarthritis Susceptibility 3; Os3	C0029408	Osteoarthritis (Degenerative polyarthritis)	0.940333
DB00959	Methylprednisolone	205700	Anemia, Autoimmune Hemolytic	C0002880	Autoimmune haemolytic anaemia (Autoimmune hemolytic anemia)	0.932778
DB00635	Prednisone	140600	Osteoarthritis Susceptibility 2; Os2	C0029408	Osteoarthritis (Degenerative polyarthritis)	0.9295
DB00376	Trihexyphenidyl	104300	Alzheimer Disease; Ad	C0002395	Alzheimer's Disease	0.923972
DB00959	Methylprednisolone	165720	Osteoarthritis Susceptibility 1; Os1	C0029408	Osteoarthritis (Degenerative polyarthritis)	0.914333
DB00860	Prednisolone	607850	Osteoarthritis Susceptibility 3; Os3	C0029408	Osteoarthritis (Degenerative polyarthritis)	0.905528
DB00635	Prednisone	601626	Leukemia, Acute Myeloid; Aml	C0023467	Acute myeloid leukaemia (Leukemia, Myelocytic, Acute)	0.899194
DB00635	Prednisone	601626	Leukemia, Acute Myeloid; Aml	C0023467	AML (Leukemia, Myelocytic, Acute)	0.899194
DB00860	Prednisolone	165720	Osteoarthritis Susceptibility 1; Os1	C0029408	Osteoarthritis (Degenerative polyarthritis)	0.893278
DB00620	Triamcinolone	601626	Leukemia, Acute Myeloid; Aml	C0023467	AML (Leukemia, Myelocytic, Acute)	0.891389
DB00620	Triamcinolone	601626	Leukemia, Acute Myeloid; Aml	C0023467	Acute myeloid leukaemia (Leukemia, Myelocytic, Acute)	0.891389
DB00852	Pseudoephedrine	137760	Glaucoma, Primary Open Angle; Poag	C0339573	POAG (Primary open angle glaucoma)	0.874778
DB00852	Pseudoephedrine	137760	Glaucoma, Primary Open Angle; Poag	C0339573	Primary open angle glaucoma	0.874778
DB00620	Triamcinolone	140600	Osteoarthritis Susceptibility 2; Os2	C0029408	Osteoarthritis (Degenerative polyarthritis)	0.842056
DB00376	Trihexyphenidyl	137580	Gilles De La Tourette Syndrome; Gts	C0040517	Gilles de la Tourette syndrome	0.840333
DB00376	Trihexyphenidyl	137580	Gilles De La Tourette Syndrome; Gts	C0040517	GTS (Gilles de la Tourette syndrome)	0.840333
DB00193	Tramadol	607499	Bulimia Nervosa, Susceptibility To, 1; Buln1	C2267227	Bulimia Nervosa	0.822278
DB00193	Tramadol	607499	Bulimia Nervosa, Susceptibility To, 1; Buln1	C1843776	BULN1	0.822278
DB01200	Bromocriptine	607501	Migraine Without Aura, Susceptibility To, 4	C0338480	Migraine without Aura (Common Migraine)	0.821556
DB00959	Methylprednisolone	601626	Leukemia, Acute Myeloid; Aml	C0023467	Acute myeloid leukaemia (Leukemia, Myelocytic, Acute)	0.821389
DB00959	Methylprednisolone	601626	Leukemia, Acute Myeloid; Aml	C0023467	AML (Leukemia, Myelocytic, Acute)	0.821389
DB00764	Mometasone	205700	Anemia, Autoimmune Hemolytic	C0002880	Autoimmune haemolytic anaemia (Autoimmune hemolytic anemia)	0.816083
DB00635	Prednisone	607850	Osteoarthritis Susceptibility 3; Os3	C0029408	Osteoarthritis (Degenerative polyarthritis)	0.809389
DB01077	Etidronic acid	166710	Osteoporosis	C1563292	Osteoporosis (Osteoporosis family history)	0.802222
DB01077	Etidronic acid	166710	Osteoporosis	C1962963	Osteoporosis (Osteoporosis Adverse Event)	0.802222
DB01077	Etidronic acid	166710	Osteoporosis	C0029456	Osteoporosis	0.802222
DB01173	Orphenadrine	103780	Alcohol Dependence	C0001973	Alcohol Dependence (Alcoholic Intoxication, Chronic)	0.800444
DB00860	Prednisolone	601626	Leukemia, Acute Myeloid; Aml	C0023467	Acute myeloid leukaemia (Leukemia, Myelocytic, Acute)	0.789444
DB00860	Prednisolone	601626	Leukemia, Acute Myeloid; Aml	C0023467	AML (Leukemia, Myelocytic, Acute)	0.789444
DB01182	Propafenone	102300	Restless Legs Syndrome, Susceptibility To, 1; Rls1	C1876177	RLS1 (Ekbom Syndrome)	0.781472
DB01182	Propafenone	102300	Restless Legs Syndrome, Susceptibility To, 1; Rls1	C0035258	Restless Legs Syndrome	0.781472
DB00376	Trihexyphenidyl	102300	Restless Legs Syndrome, Susceptibility To, 1; Rls1	C1876177	RLS1 (Ekbom Syndrome)	0.77825
DB00376	Trihexyphenidyl	102300	Restless Legs Syndrome, Susceptibility To, 1; Rls1	C0035258	Restless Legs Syndrome	0.77825
DB01399	Salsalate	152700	Systemic Lupus Erythematosus; Sle	C0024141	Lupus Erythematosus, Systemic	0.760222
DB00915	Amantadine	137580	Gilles De La Tourette Syndrome; Gts	C0040517	GTS (Gilles de la Tourette syndrome)	0.757306
DB00915	Amantadine	137580	Gilles De La Tourette Syndrome; Gts	C0040517	Gilles de la Tourette syndrome	0.757306
DB01586	Ursodeoxycholic acid	152700	Systemic Lupus Erythematosus; Sle	C0024141	Lupus Erythematosus, Systemic	0.747722
DB01182	Propafenone	115195	Cardiomyopathy, Familial Hypertrophic, 2; Cmh2	C0949658	Cardiomyopathy, Hypertrophic, Familial	0.744528
DB01182	Propafenone	115195	Cardiomyopathy, Familial Hypertrophic, 2; Cmh2	C1861864	CMH2 (CARDIOMYOPATHY, FAMILIAL HYPERTROPHIC, 2)	0.744528
DB01182	Propafenone	115195	Cardiomyopathy, Familial Hypertrophic, 2; Cmh2	C0205700	CARDIOMYOPATHY, FAMILIAL HYPERTROPHIC (Asymmetric Septal Hypertrophy)	0.744528
DB00589	Lisuride	607501	Migraine Without Aura, Susceptibility To, 4	C0338480	Migraine without Aura (Common Migraine)	0.741667
DB00915	Amantadine	102300	Restless Legs Syndrome, Susceptibility To, 1; Rls1	C0035258	Restless Legs Syndrome	0.739306
DB00915	Amantadine	102300	Restless Legs Syndrome, Susceptibility To, 1; Rls1	C1876177	RLS1 (Ekbom Syndrome)	0.739306
DB00176	Fluvoxamine	103780	Alcohol Dependence	C0001973	Alcohol Dependence (Alcoholic Intoxication, Chronic)	0.713056
DB01146	Diphenylpyraline	103780	Alcohol Dependence	C0001973	Alcohol Dependence (Alcoholic Intoxication, Chronic)	0.706806
DB00193	Tramadol	103780	Alcohol Dependence	C0001973	Alcohol Dependence (Alcoholic Intoxication, Chronic)	0.700222
DB00434	Cyproheptadine	143100	Huntington Disease; Hd	C0020179	Huntington Disease	0.659111
DB00434	Cyproheptadine	137580	Gilles De La Tourette Syndrome; Gts	C0040517	Gilles de la Tourette syndrome	0.655694
DB00434	Cyproheptadine	137580	Gilles De La Tourette Syndrome; Gts	C0040517	GTS (Gilles de la Tourette syndrome)	0.655694

## Sheet: Table S4
Compound Name	Disease ID	OMIM disease name	UMLS ID	UMLS name	Probability
Pyridoxal	239350	Hyperphosphatemia, Polyuria, And Seizures	C0036572	Seizures	0.952639
(+)-Vinblastine	246470	Leukemia, Acute Myelocytic, With Polyposis Coli And Colon Cancer	C0699790	Colon Carcinoma	0.929417
Testosterone	215140	Hydrops-Ectopic Calcification-Moth-Eaten Skeletal Dysplasia	C0175895	calcification	0.924528
Cortisol	600351	Enteropathy, Familial, With Villous Edema And Immunoglobulin G2 Deficiency	C0013604	Edema	0.906722
Cortisol	215140	Hydrops-Ectopic Calcification-Moth-Eaten Skeletal Dysplasia	C0175895	calcification	0.905278
Testosterone	161900	Renal Failure, Progressive, With Hypertension	C0020538	Hypertension	0.894917
Testosterone	161900	Renal Failure, Progressive, With Hypertension	C0035078	Renal Failure	0.894917
Ephedrine	145590	Hyperthermia, Cutaneous, With Headaches And Nausea	C0018681	Headache	0.888333
Estriol	161900	Renal Failure, Progressive, With Hypertension	C1963138	Hypertension	0.885472
Cortisol	140600	Osteoarthritis Susceptibility 2; Os2	C0029408	Osteoarthritis	0.884444
Ephedrine	608088	Neuropathy, Hereditary Sensory And Autonomic, Type I, With Cough And	C0010200	Cough	0.883556
Cortisol	109100	Autoimmune Disease	C0004364	Autoimmune disease	0.877361
Testosterone	184700	Polycystic Ovary Syndrome 1; Pcos1	C0032460	Polycystic Ovary Syndrome	0.858444
Cortisol	126200	Multiple Sclerosis, Susceptibility To; Ms	C0026769	Multiple Sclerosis	0.854611
Testosterone	131200	Endometriosis, Susceptibility To, 1	C0014175	Endometriosis	0.852472
(+)-Prostaglandin F2alpha	161900	Renal Failure, Progressive, With Hypertension	C1963138	Hypertension	0.847972
(S)-(-)-atropine	608088	Neuropathy, Hereditary Sensory And Autonomic, Type I, With Cough And	C0442874	Neuropathy	0.841444
Testosterone	140600	Osteoarthritis Susceptibility 2; Os2	C0029408	Osteoarthritis	0.827139
Atropine	608088	Neuropathy, Hereditary Sensory And Autonomic, Type I, With Cough And	C0442874	Neuropathy	0.825917
Atropine	608088	Neuropathy, Hereditary Sensory And Autonomic, Type I, With Cough And	C0010200	Cough	0.825917
Podophyllotoxin	223350	Dohle Bodies And Leukemia	C0023418	leukemia	0.814056
Cortisol	184700	Polycystic Ovary Syndrome 1; Pcos1	C0032460	Polycystic Ovary Syndrome	0.812889
Testosterone	126200	Multiple Sclerosis, Susceptibility To; Ms	C0026769	Multiple Sclerosis	0.809389
Testosterone	247640	Lymphoblastic Leukemia, Acute, With Lymphomatous Features; Lall	C1961102	Leukemia, Lymphoblastic	0.807306
Cortisol	114480	Breast Cancer	C0678222	Breast Cancer	0.806417
Atropine	161900	Renal Failure, Progressive, With Hypertension	C1963138	Hypertension	0.80475
(-)-Prostaglandin E1	161900	Renal Failure, Progressive, With Hypertension	C1963138	Hypertension	0.791139
(-)-Prostaglandin E1	161900	Renal Failure, Progressive, With Hypertension	C0035078	Renal Failure	0.791139
Cortisol	208920	Ataxia, Early-Onset, With Oculomotor Apraxia And Hypoalbuminemia;	C0271270	Oculovestibuloauditory syndrome	0.784694
(S)-(-)-atropine	147530	Insensitivity To Pain With Hyperplastic Myelinopathy	C0030193	Pain	0.784667
Testosterone	604416	Pyogenic Sterile Arthritis, Pyoderma Gangrenosum, And Acne	C0001144	Acne	0.782278
Testosterone	604416	Pyogenic Sterile Arthritis, Pyoderma Gangrenosum, And Acne	C0678108	Sterility	0.782278
Testosterone	223350	Dohle Bodies And Leukemia	C0023418	leukemia	0.781028
Atropine	604416	Pyogenic Sterile Arthritis, Pyoderma Gangrenosum, And Acne	C0678108	Sterile	0.779583
Cortisol	161900	Renal Failure, Progressive, With Hypertension	C0020538	Hypertension	0.766639
Testosterone	239350	Hyperphosphatemia, Polyuria, And Seizures	C0036572	Seizures	0.765361
Testosterone	146255	Hypoparathyroidism, Sensorineural Deafness, And Renal Disease	C0022658	Renal disease	0.761361
Atropine	147530	Insensitivity To Pain With Hyperplastic Myelinopathy	C2364139	Pain	0.759639
Cortisol	104130	Alopecia, Psychomotor Epilepsy, Pyorrhea, And Mental Subnormality	C0002170	Alopecia	0.745361
Testosterone	181500	Schizophrenia; Sczd	C0036341	Schizophrenia	0.743778
(+)-Vinblastine	605839	Leiomyomatosis And Renal Cell Cancer, Hereditary	C0007134	Renal Cell Carcinoma	0.726778
Cortisol	146255	Hypoparathyroidism, Sensorineural Deafness, And Renal Disease	C0022658	Renal disease	0.724778
Citric acid	604416	Pyogenic Sterile Arthritis, Pyoderma Gangrenosum, And Acne	C0678108	Sterile	0.693222
Testosterone	152700	Systemic Lupus Erythematosus; Sle	C0024141	Lupus Erythematosus, Systemic	0.691583
Irinotecan	256700	Neuroblastoma, Susceptibility To	C0027819	Neuroblastoma	0.674583
Testosterone	300125	Migraine, Familial Typical, Susceptibility To, 2	C0149931	Migraine	0.653417
Testosterone	147530	Insensitivity To Pain With Hyperplastic Myelinopathy	C0020507	Hyperplasia	0.634528
Testosterone	147530	Insensitivity To Pain With Hyperplastic Myelinopathy	C2364139	Pain	0.634528
(+)-Vinblastine	147530	Insensitivity To Pain With Hyperplastic Myelinopathy	C0030193	Pain	0.620056
Salicylic acid	161900	Renal Failure, Progressive, With Hypertension	C1963138	Hypertension	0.607139
